# Supplementary material for: Evaluating the Impact of Carbon Nanoparticles on the Interfacial Properties of the Pulmonary Surfactant Film
Source: Nanomaterials (Basel). 2025 Aug 14;15(16):1244. doi: 10.3390/nano15161244 (PMC12388053; doi:10.3390/nano15161244)
Supplement: Supplementary file 1 [file nanomaterials-15-01244-s001.zip]

Archive with 1 entries (1 files):
- nanomaterials-3774097-supplementary.pdf
